# Supplementary material for: New Hybrid Ethylenediurea (EDU) Derivatives and Their Phytoactivity
Source: Int J Mol Sci. 2024 Mar 15;25(6):3335. doi: 10.3390/ijms25063335 (PMC10970543; doi:10.3390/ijms25063335)
Supplement: Supplementary file 1 [file ijms-25-03335-s001.zip]

Archive with 2 entries (1 files):
- ijms-2863186-supplementary/
- ijms-2863186-supplementary/ijms-2863186-supplementary.pdf
